# Supplementary material for: Spatial and Temporal Patterns in the Seasonal Distribution of Toxic Cyanobacteria in Western Lake Erie from 2002–2014
Source: Toxins (Basel). 2015 May 12;7(5):1649–63. doi: 10.3390/toxins7051649 (PMC4448166; doi:10.3390/toxins7051649)
Supplement: Supplementary file 1 [file toxins-07-01649-s001.zip]

Archive with 65 entries (61 files):
- readme.docx
- frequencies_all_years_all_blooms/
- frequencies_all_years_all_blooms/frequency_0601_0610_erie.tif
- frequencies_all_years_all_blooms/frequency_0611_0620_erie.tif
- frequencies_all_years_all_blooms/frequency_0621_0630_erie.tif
- frequencies_all_years_all_blooms/frequency_0701_0710_erie.tif
- frequencies_all_years_all_blooms/frequency_0711_0720_erie.tif
- frequencies_all_years_all_blooms/frequency_0721_0730_erie.tif
- frequencies_all_years_all_blooms/frequency_0731_0809_erie.tif
- frequencies_all_years_all_blooms/frequency_0810_0819_erie.tif
- frequencies_all_years_all_blooms/frequency_0820_0829_erie.tif
- frequencies_all_years_all_blooms/frequency_0830_0908_erie.tif
- frequencies_all_years_all_blooms/frequency_0909_0918_erie.tif
- frequencies_all_years_all_blooms/frequency_0919_0928_erie.tif
- frequencies_all_years_all_blooms/frequency_0929_1008_erie.tif
- frequencies_all_years_all_blooms/frequency_1009_1018_erie.tif
- frequencies_all_years_all_blooms/frequency_1019_1031_erie.tif
- frequencies_all_years_severe/
- frequencies_all_years_severe/frequency_0601_0610_greater_0.001_erie.tif
- frequencies_all_years_severe/frequency_0611_0620_greater_0.001_erie.tif
- frequencies_all_years_severe/frequency_0621_0630_greater_0.001_erie.tif
- frequencies_all_years_severe/frequency_0701_0710_greater_0.001_erie.tif
- frequencies_all_years_severe/frequency_0711_0720_greater_0.001_erie.tif
- frequencies_all_years_severe/frequency_0721_0730_greater_0.001_erie.tif
- frequencies_all_years_severe/frequency_0731_0809_greater_0.001_erie.tif
- frequencies_all_years_severe/frequency_0810_0819_greater_0.001_erie.tif
- frequencies_all_years_severe/frequency_0820_0829_greater_0.001_erie.tif
- frequencies_all_years_severe/frequency_0830_0908_greater_0.001_erie.tif
- frequencies_all_years_severe/frequency_0909_0918_greater_0.001_erie.tif
- frequencies_all_years_severe/frequency_0919_0928_greater_0.001_erie.tif
- frequencies_all_years_severe/frequency_0929_1008_greater_0.001_erie.tif
- frequencies_all_years_severe/frequency_1009_1018_greater_0.001_erie.tif
- frequencies_all_years_severe/frequency_1019_1031_greater_0.001_erie.tif
- frequencies_all_years_severe_blooms/
- frequencies_all_years_severe_blooms/frequency_0601_0610_greater_0.001_erie.tif
- frequencies_all_years_severe_blooms/frequency_0611_0620_greater_0.001_erie.tif
- frequencies_all_years_severe_blooms/frequency_0621_0630_greater_0.001_erie.tif
- frequencies_all_years_severe_blooms/frequency_0701_0710_greater_0.001_erie.tif
- frequencies_all_years_severe_blooms/frequency_0711_0720_greater_0.001_erie.tif
- frequencies_all_years_severe_blooms/frequency_0721_0730_greater_0.001_erie.tif
- frequencies_all_years_severe_blooms/frequency_0731_0809_greater_0.001_erie.tif
- frequencies_all_years_severe_blooms/frequency_0810_0819_greater_0.001_erie.tif
- frequencies_all_years_severe_blooms/frequency_0820_0829_greater_0.001_erie.tif
- frequencies_all_years_severe_blooms/frequency_0830_0908_greater_0.001_erie.tif
- frequencies_all_years_severe_blooms/frequency_0909_0918_greater_0.001_erie.tif
- frequencies_all_years_severe_blooms/frequency_0919_0928_greater_0.001_erie.tif
- frequencies_all_years_severe_blooms/frequency_0929_1008_greater_0.001_erie.tif
- frequencies_all_years_severe_blooms/frequency_1009_1018_greater_0.001_erie.tif
- frequencies_all_years_severe_blooms/frequency_1019_1031_greater_0.001_erie.tif
- frequencies_bloom_years_severe/
- frequencies_bloom_years_severe/BLOOMyrs_frequency_0601_0610_greater_0.001_erie.tif
- frequencies_bloom_years_severe/BLOOMyrs_frequency_0611_0620_greater_0.001_erie.tif
- frequencies_bloom_years_severe/BLOOMyrs_frequency_0621_0630_greater_0.001_erie.tif
- frequencies_bloom_years_severe/BLOOMyrs_frequency_0701_0710_greater_0.001_erie.tif
- frequencies_bloom_years_severe/BLOOMyrs_frequency_0711_0720_greater_0.001_erie.tif
- frequencies_bloom_years_severe/BLOOMyrs_frequency_0721_0730_greater_0.001_erie.tif
- frequencies_bloom_years_severe/BLOOMyrs_frequency_0731_0809_greater_0.001_erie.tif
- frequencies_bloom_years_severe/BLOOMyrs_frequency_0810_0819_greater_0.001_erie.tif
- frequencies_bloom_years_severe/BLOOMyrs_frequency_0820_0829_greater_0.001_erie.tif
- frequencies_bloom_years_severe/BLOOMyrs_frequency_0830_0908_greater_0.001_erie.tif
- frequencies_bloom_years_severe/BLOOMyrs_frequency_0909_0918_greater_0.001_erie.tif
- frequencies_bloom_years_severe/BLOOMyrs_frequency_0919_0928_greater_0.001_erie.tif
- frequencies_bloom_years_severe/BLOOMyrs_frequency_0929_1008_greater_0.001_erie.tif
- frequencies_bloom_years_severe/BLOOMyrs_frequency_1009_1018_greater_0.001_erie.tif
- frequencies_bloom_years_severe/BLOOMyrs_frequency_1019_1031_greater_0.001_erie.tif
